# Supplementary material for: A Cost-Effective Nucleic Acid Detection System Using a Portable Microscopic Device
Source: Micromachines (Basel). 2022 May 31;13(6):869. doi: 10.3390/mi13060869 (PMC9227208; doi:10.3390/mi13060869)
Supplement: Supplementary file 1 [file micromachines-13-00869-s001.zip]

Archive with 2 entries (2 files):
- micromachines-1722174-supplementary figure.pdf
- supplementary materials-Video S1.mp4
